# Supplementary material for: Could the Adoptive Transfer of Memory Lymphocytes be an Alternative Treatment for Acinetobacter baumannii Infections?
Source: Int J Mol Sci. 2024 Sep 30;25(19):10550. doi: 10.3390/ijms251910550 (PMC11477510; doi:10.3390/ijms251910550)
Supplement: Supplementary file 1 [file ijms-25-10550-s001.zip]

Archive with 1 entries (1 files):
- ijms-3229481-supplementary.pdf
